# Supplementary material for: Preparation of Time-Sequential Functionalized ZnS-ZnO Film for Modulation of Interfacial Behavior of Metals in Biological Service Environments
Source: Biomolecules. 2024 Aug 22;14(8):1041. doi: 10.3390/biom14081041 (PMC11352253; doi:10.3390/biom14081041)
Supplement: Supplementary file 1 [file biomolecules-14-01041-s001.zip]

Archive with 1 entries (1 files):
- biomolecules-3153768-supplementary.pdf
